# Supplementary material for: Decoding the Structure of Non-Proteinogenic Amino Acids: The Rotational Spectrum of Jet-Cooled Laser-Ablated Thioproline
Source: Molecules. 2021 Dec 14;26(24):7585. doi: 10.3390/molecules26247585 (PMC8715752; doi:10.3390/molecules26247585)
Supplement: Supplementary file 1 [file molecules-26-07585-s001.zip]

Archive with 1 entries (1 files):
- molecules-1489346-supplementary.pdf
